# Supplementary material for: A Mixture of Valine and Isoleucine Restores the Growth of Protein-Restricted Pigs Likely through Improved Gut Development, Hepatic IGF-1 Pathway, and Plasma Metabolomic Profile
Source: Int J Mol Sci. 2022 Mar 18;23(6):3300. doi: 10.3390/ijms23063300 (PMC8955368; doi:10.3390/ijms23063300)
Supplement: Supplementary file 1 [file ijms-23-03300-s001.zip]

Archive with 1 entries (1 files):
- ijms-1628056-supplementary.pdf
